# Supplementary material for: Remimazolam Versus Propofol for General Anesthesia in Older Adults Undergoing Colon Cancer Surgery: A Systematic Review and Meta-Analysis of Comparative Studies
Source: Pharmaceutics. 2026 Apr 6;18(4):448. doi: 10.3390/pharmaceutics18040448 (PMC13118759; doi:10.3390/pharmaceutics18040448)
Supplement: Supplementary file 1 [file pharmaceutics-18-00448-s001.zip]

Archive with 1 entries (1 files):
- pharmaceutics-4104938-supplementary.pdf
